# Supplementary material for: Impact of household size and co-resident multimorbidity on unplanned hospitalisation and transition to care home
Source: Nat Commun. 2025 Feb 17;16:1718. doi: 10.1038/s41467-025-56990-9 (PMC11836437; doi:10.1038/s41467-025-56990-9)
Supplement: Supplementary file 4 — Source Data [file 41467_2025_56990_MOESM4_ESM.xlsx]

## Sheet: Fig 2.Unplanned hospitalisation
Household size & co-resident multimorbidity	Unadjusted HR (95% CI)	Partially adjusted HR (95% CI)*	Fully adjusted (95% CI)
Household size & co-resident multimorbidity
Lives alone	Reference (1.00)	Reference (1.00)	Reference (1.00)
2-person household co-resident no multimorbidity	0.55 (0.54-0.55)	0.81 (0.80-0.82)	0.89 (0.89-0.90)
2-person household co-resident multimorbidity	0.88 (0.88-0.89)	0.90 (0.89-0.90)	0.91 (0.90-0.92)
≥3-person household co-resident no multimorbidity	0.37 (0.37-0.37)	0.76 (0.75-0.76)	0.87 (0.86-0.88)
≥3-person household co-resident multimorbidity	0.50 (0.50-0.51)	0.86 (0.85-0.87)	0.92 (0.91-0.93)

## Sheet: Fig 2.Care home transition
Household size & co-resident multimorbidity	Unadjusted HR (95% CI)	Partially adjusted HR (95% CI)*	Fully adjusted (95% CI)
Lives alone	Reference (1.00)	Reference (1.00)	Reference (1.00)
2-person household co-resident no multimorbidity	0.30 (0.29-0.30)	0.62 (0.61-0.64)	0.71 (0.69-0.72)
2-person household co-resident multimorbidity	0.76 (0.75-0.77)	0.75 (0.74-0.76)	0.78 (0.77-0.79)
≥3-person household co-resident no multimorbidity	0.08 (0.08-0.08)	0.49 (0.47-0.50)	0.57 (0.55-0.59)
≥3-person household co-resident multimorbidity	0.23 (0.23-0.24)	0.73 (0.71-0.75)	0.78 (0.75-0.80)
